# Supplementary material for: Global Proteomics Analysis of Lysophosphatidic Acid Signaling in PC-3 Human Prostate Cancer Cells: Role of CCN1
Source: Int J Mol Sci. 2024 Feb 8;25(4):2067. doi: 10.3390/ijms25042067 (PMC10889543; doi:10.3390/ijms25042067)
Supplement: Supplementary file 1 [file ijms-25-02067-s001.zip]

Archive with 1 entries (1 files):
- ijms-2829195-supplementary.pdf
